# Supplementary material for: Elevated Glucagon-like Peptide-1 and a Th2 Shift May Support Reduced Prevalence of Thoracic Aortic Aneurysm in Patients with Diabetes
Source: J Cardiovasc Dev Dis. 2021 Oct 28;8(11):143. doi: 10.3390/jcdd8110143 (PMC8618274; doi:10.3390/jcdd8110143)
Supplement: Supplementary file 1 [file jcdd-08-00143-s001.zip]

Archive with 1 entries (1 files):
- jcdd-1421403-supplementary.pdf
